# Supplementary material for: Recharacterization of EmAGA, a Potential Candidate for Novel ALL Therapeutics
Source: Biomolecules. 2026 May 7;16(5):690. doi: 10.3390/biom16050690 (PMC13204146; doi:10.3390/biom16050690)
Supplement: Supplementary file 1 [file biomolecules-16-00690-s001.zip]

Archive with 1 entries (1 files):
- biomolecules-4224055-supplementary.pdf
